# Supplementary material for: Targeted Thrombolysis with Magnetic Nanotherapeutics: A Translational Assessment
Source: Pharmaceutics. 2024 Apr 27;16(5):596. doi: 10.3390/pharmaceutics16050596 (PMC11124959; doi:10.3390/pharmaceutics16050596)
Supplement: Supplementary file 1 [file pharmaceutics-16-00596-s001.zip]

Archive with 1 entries (1 files):
- pharmaceutics-2960271-supplementary.pdf
